# Supplementary material for: Trade-off between local replication and long-distance dissemination during experimental evolution of a satellite RNA
Source: Front Microbiol. 2023 Aug 4;14:1139447. doi: 10.3389/fmicb.2023.1139447 (PMC10436602; doi:10.3389/fmicb.2023.1139447)
Supplement: Supplementary file 1 [file Table_1.XLSX]

## Sheet: Table S1. satBaMV seq data
Table S1. Deep-sequencing analyses of satBaMV genome during serial passages.
	Conditions	Coinfection condition ("Co")							Superinfection condition ("Su")			Control
	Plantsa	Wild-type							BaMV transgenic (line 27-17)			Wild-type
	Inoculum	+BaMV+BSF4							+BSF4			BSF4 Txb
	Tissues harvested	Inoculated leaves				Systemic leaves			Systemic leaves			control
	Passage	P1	P2	P6	P10	P1	P9	P10	P1	P9	P10	-
	Qualified reads
		1294467	1419410	1269435	1372146	1360299	1382667	1404979	1399192	1383255	1501803	1534088
	Reads mapped to BSF4c (Identity≥ 90%)
		1287070	1411373	1261127	1363390	1352822	1373688	1394305	1391757	1373828	1491135	1522697
	Percentagec	0.994286	0.994338	0.993455	0.993619	0.994503	0.993506	0.992403	0.994686	0.993185	0.992897	0.992575
	Mapped reads with indel
		7579	7457	6932	7037	11588	8245	9332	8667	66366	152289	10382
	Percentagec	0.00585492	0.00525359	0.0054607	0.00512846	0.00851872	0.00596311	0.00664209	0.00619429	0.0479781	0.101404	0.00676754
	Average coverage (reads/genome site)
		349064	388551	339164	376974	375221	369160	378150	378930	369384	400628	413536
	Mapped reads cover nt30, 34, 63 and 82 of BSF4c
		354108	403827	321258	382365	369429	343051	391139	396007	382923	417761	423336
	Percentagec	0.275127	0.286124	0.254739	0.280452	0.27308	0.24973	0.280526	0.284537	0.278727	0.280163	0.278017
	a Wild-type or transgenic Nicotiana benthamiana plants. b In vitro transcripts of BSF4 were added into total RNA of wild-type N. benthamiana and used as deep-sequencing control. c compared with qualified reads.

## Sheet: Table S2. satBaMV SNPs
Table S2. satBaMV SNP frequency and distribution
Position	Mutation	Structure	Co-IL-P1	Co-IL-P2	Co-IL-P6	Co-IL-P10	Co-SL-P1	Co-SL-P9	Co-SL-P10	Su-IL-P1	Su-IL-P2	Su-IL-P6	Su-IL-P10	Su-SL-P1	Su-SL-P9	Su-SL-P10
30	U→C	5′-UTR		0.0227	0.0199	0.0498		0.9865	0.9844			0.0296	0.2309		0.0829	0.4596
30	U→A	5′-UTR			0.0353	0.2413				0.3407	0.0314	0.0228	0.0197
34	U→C	5′-UTR		0.0189	0.3745	0.3895					0.0372	0.0775	0.6772		0.5813	0.2774
63	U→G	5′-UTR		0.0102	0.6341	0.7429	0.0142					0.0202			0.0473	0.0112
63	U→A	5′-UTR											0.0437		0.0252
82	U→C	5′-UTR	0.0654	0.3814	0.2879	0.02	0.1489	0.1799	0.3262	0.4287	0.0977	0.1498	0.3724	0.0709	0.4064	0.1516
82	U→A	5′-UTR		0.0137	0.0286	0.2354
148	C→U	5′-UTR			0.0177
166	C→U	P20 R→W				0.0468
177	U→C	P20				0.1122
179	G→A	P20 R→H										0.0101	0.0881		0.105	0.0789
189	A→G	P20											0.0171
215	U→G	P20 I→S			0.0133	0.2333
218	U→C	P20 M→T										0.0264			0.0141	0.1182
264	G→A	P20			0.01	0.0099
317	U→C	P20 V→A			0.0157	0.2364
318	U→G	P20											0.0869		0.043	0.0283
336	U→C	P20														0.0117
381	U→C	P20										0.0102	0.1116		0.1075	0.0815
383	A→G	P20 D→G											0.0136
385	G→C	P20 D→H													0.0289
386	A→G	P20 D→G											0.0227		0.0368	0.0117
390	U→A	P20 N→K				0.1874
419	G→A	P20 G→E				0.048
435	U→C	P20				0.0176
439	C→U	P20 H→Y				0.0211
441	U→C	P20										0.0805
442	A→G	P20 M→V														0.0098
446	G→A	P20 R→K											0.0174		0.0345
489	C→U	P20							0.0485
508	G→A	P20 A→T							0.01
529	A→G	P20 K→E								0.0383
608	C→U	P20 A→V		0.0215
619	G→A	P20 A→T														0.0411
630	U→C	P20			0.034
633	A→G	P20										0.0221
643	U→C	P20 F→L						0.0791
646	G→A	P20 D→N							0.0452
648	C→U	P20				0.0642
661	U→C	P20 Y→H				0.0256						0.8759	0.7661		0.7408	0.7176
662	A→U	P20 Y→F														0.013
671	U→C	P20 L→P				0.3103
686	U→C	P20 L→P				0.0161
690	U→C	P20											0.0175		0.0115
781	U→C	3′-UTR											0.0263			0.018
784	U→C	3′-UTR											0.0098
799	G→A	3′-UTR						0.0121					0.1178		0.0478	0.2382
808	G→A	3′-UTR									0.1264
Note: Frequency < 0.01 is not listed.

## Sheet: Table S3. satBaMV Haplotypes
Table S3. 5ʹ-UTR haplotype frequency and distribution
Haplotype	Co-IL-P1	Co-IL-P2	Co-IL-P6	Co-IL-P10	Co-SL-P1	Co-SL-P9	Co-SL-P10	Su-IL-P1	Su-IL-P2	Su-IL-P6	Su-IL-P10	Su-SL-P1	Su-SL-P9	Su-SL-P10
BSF4 (ancestral)	0.920239	0.550275	0.0442075	0.00461601	0.80707	0.00889664	0.00938541	0.547828	0.850898	0.7065	0.107951	0.903724	0.173959	0.222488
U30A		0.00104854		0.0014698	0.00167713			0.00226875	0.00296168	0.0185224	0.00947224	0.00225504	0.00395034	0.0026433
U30A/U82A			0.0127752	0.216872										4.09803e-07
U30A/U82C			0.0149144	0.0120177				0.340604	0.0275679	0.00402683	0.00964771		0.00416821
U30C		0.0156613			0.00348325	0.791079	0.639733			0.0202768	0.107396		0.0574465	0.37227
U30C/U34C						0.00406921	0.00467195				0.0591672			0.00107733
U30C/U34C/U82C							0.00251612				0.0210225
U30C/U63G		0.000597475	0.0189768	0.0475346		0.00225371	0.00577661				0.00109945			0.00152259
U30C/U82C		0.00559587	0.000624008		0.000765073	0.18182	0.325563	0.000518831		0.00883403	0.0404803		0.0238109	0.0816921
U34C		0.0120252	0.00325534	0.00078325	0.00454159			0.00506492	0.0326878	0.0562946	0.283867	0.00613712	0.283866	0.222107
U34C/U63A											0.0411169		0.0103095	0.00243705
U34C/U63G			0.273624	0.376858					0.000866988	0.00162266	0.0023349		0.00374242	0.000638398
U34C/U82C		0.00686869	0.0950331	0.00694127	0.000949891			0.000634906	0.00337149	0.0198259	0.267676		0.274919	0.051306
U63G		0.00918618	0.323253	0.294351	0.0137839				0.00171267	0.0187555		0.00313557	0.0429606	0.00895087
U82A	0.00124253	0.0128572	0.00661003	0.00232669	0.00688632			0.00148593	0.00125508	0.00606377			0.00125221	0.000745519
U82C	0.065255	0.366625	0.175259		0.146471		0.000687222	0.0881204	0.0659432	0.117551	0.0326743	0.0707412	0.0901365	0.0186332
SUM	0.986737	0.980741	0.968533	0.96377	0.985628	0.988118	0.988334	0.986526	0.987265	0.978274	0.983905	0.985993	0.970522	0.986512
Note: Highlights show the haplotype frequencies ≥ 0.01. Frequency < 0.001 is not listed. Any frequency <0.01 shown in the Table is for the purpose of generating Figure 5.

## Sheet: Table S4. Temporal groups
Table S4. Distributions of 5ʹ-UTR haplotypes among SPEs and temporarl groups.
	5ʹ-UTR Haplotype	Co-IL	Co-SL	Su-IL	Su-SL
	WT	1	1	1	1
	U30C	2	3	3	3
	U63G	3	1	2	3
	U82C	1	1	1	1
	U34C	2		3	3
	U34C/U82C	2		3	3
	U30C/U82C		3	3	3
	U30A/U82C	3		1
	U30A/U82A	3
	U30C/U63G	3
	U34C/U63G	3
	U82A	2
	U30A			2
	U30C/U34C			3
	U34C/U63A			3
	U30C/U34C/U82C			3

## Sheet: Table S5. BaMV SNPs
Table S5. BaMV SNP frequency and distribution
Position	Mutation	gene	effect	Co-IL-P1	Co-IL-P2	Co-IL-P6	Co-IL-P10	Co-SL-P1	Co-SL-P9	Co-SL-P10	Su-IL-P1	Su-SL-P10
40	G->A	Intergenic							0.986044	0.995654
105	T->C	ORF1(+)	MALVSKV							0.016216
132	C->T	ORF1(+)	SITDPSL			0.0270254				0.0183394
139	T->C	ORF1(+)	DPSLRAV							0.050951
286	T->C	ORF1(+)	STKLHTH					0.00979311
318	G->A	ORF1(+)	KALENDL				0.0446078
483	T->C	ORF1(+)	PLETIYP			0.0662901
507	C->T	ORF1(+)	LPEITTK						0.096465
522	T->C	ORF1(+)	TKMAFIG			0.0266015
522	T->G	ORF1(+)	TKMAFIG				0.0360757
525	T->A	ORF1(+)	KMAFIGD->KMALIGD		0.0135624
525	T->C	ORF1(+)	KMAFIGD				0.0249705
526	A->G	ORF1(+)	MAFIGDS->MAFVGDS						0.108482
528	T->C	ORF1(+)	MAFIGDS						0.0094722
633	C->T	ORF1(+)	PPEATLR							0.0582487
696	T->C	ORF1(+)	PRKFLYK				0.0382106
732	C->T	ORF1(+)	GGEYEHD									0.0434337
759	G->A	ORF1(+)	DLTWLKI->DLT*LKI						0.00934272
786	T->C	ORF1(+)	VTTASMC				0.0410304
872	C->T	ORF1(+)	KLSTYRS->KLSIYRS		0.0102747
882	T->C	ORF1(+)	TYRSYDT									0.0205424
914	C->A	ORF1(+)	VVVPKIF->VVVQKIF			0.00945994
966	G->A	ORF1(+)	ITKTKAN			0.0609467	0.015556
1059	T->C	ORF1(+)	IANSELN				0.0156786
1071	A->G	ORF1(+)	ELNQYEP						0.0639495
1074	C->T	ORF1(+)	LNQYEPA						0.0139353
1098	A->G	ORF1(+)	LLLLTNY						0.806105	0.980831
1287	C->T	ORF1(+)	DVDFTFE							0.0115253
1317	A->G	ORF1(+)	NWETKQE						0.995016	0.995968
1324	G->A	ORF1(+)	TKQENHS->TKQKNHS			0.0134058
1338	A->G	ORF1(+)	NHSEPEL				0.07624
1359	C->T	ORF1(+)	PKDAIDV						0.143289	0.0455378
1459	T->C	ORF1(+)	PKPYTNL->PKPHTNL				0.0133523
1519	G->A	ORF1(+)	EMSASPE->EMSTSPE							0.0165166
1543	G->C	ORF1(+)	KAAETAQ->KAAQTAQ				0.0204149
1590	T->A	ORF1(+)	SNPALNT						0.0264315
1600	G->A	ORF1(+)	LNTDQEA->LNTNQEA				0.0199301
1624	C->A	ORF1(+)	PSEPTDS->PSETTDS						0.0260678
1625	C->T	ORF1(+)	PSEPTDS->PSELTDS			0.0100578
1656	G->A	ORF1(+)	KCPTLRE			0.0154894
1666	C->T	ORF1(+)	LRELPWK						0.756887	0.972442
1680	G->A	ORF1(+)	PWKAWLK					0.00923207
1692	A->G	ORF1(+)	WLKLLRG			0.00928164
1716	C->A	ORF1(+)	GFQGDLE							0.0101591
1717	G->A	ORF1(+)	FQGDLEQ->FQGNLEQ				0.0450205
1725	A->G	ORF1(+)	GDLEQSD					0.0189702
1797	T->C	ORF1(+)	EDFSGPI					0.019011
1854	C->T	ORF1(+)	KYSPDIE				0.0409017
1974	T->C	ORF1(+)	KLAPRQT				0.0443183
2112	A->G	ORF1(+)	ADWKAKL							0.0181427
2169	G->A	ORF1(+)	NALLIPK						0.0132555
2205	C->T	ORF1(+)	MDDYTKL				0.0373615
2226	C->T	ORF1(+)	PRGYIEA						0.0575255
2237	A->T	ORF1(+)	IEAYVQN->IEAFVQN			0.068416	0.210532
2313	C->A	ORF1(+)	FESAEGN				0.00901757
2346	T->C	ORF1(+)	LSPSPVV			0.0696546
2464	G->A	ORF1(+)	RISVSNH->RISISNH						0.0109209
2478	A->G	ORF1(+)	SNHIEDG->SNHMEDG			0.00963145
2505	T->C	ORF1(+)	TLVPSQI				0.0106191
2748	C->T	ORF1(+)	LQAILNL						0.117949
2847	C->T	ORF1(+)	AVENVVP			0.0763014
2859	A->G	ORF1(+)	VVPLVEE				0.0274257
2880	T->G	ORF1(+)	IIEPLPE									0.00941983
2883	T->C	ORF1(+)	IEPLPEK			0.020471
3000	C->T	ORF1(+)	DETLFWA						0.977534	0.994549
3039	C->T	ORF1(+)	VTSTPES						0.0150428
3057	T->C	ORF1(+)	SNWTEFK							0.0120473
3079	C->T	ORF1(+)	KRPLGDI						0.025195
3097	C->T	ORF1(+)	ILWLAYK							0.00910223
3128	C->T	ORF1(+)	CLPAEPI->CLPVEPI				0.00974942
3239	A->G	ORF1(+)	LRQNPDF->LRQSPDF				0.0132433			0.0139474
3342	C->T	ORF1(+)	GQTIAAF						0.0186531	0.00939619
3354	C->T	ORF1(+)	AAFYQST						0.0801995
3375	C->T	ORF1(+)	VMIFGTM						0.995199	0.995693
3414	A->G	ORF1(+)	VREKFCP				0.0334235
3468	A->C	ORF1(+)	PTASKWV						0.00923665
3525	G->A	ORF1(+)	NDFEAYD			0.0329036
3639	C->A	ORF1(+)	KLNAKIF									0.0113967
3654	C->G	ORF1(+)	IFLGTLG						0.0140757
3822	T->C	ORF1(+)	RESFKPL			0.0107814			0.0716014
3876	A->G	ORF1(+)	TIRQGKG						0.0182073
3906	C->T	ORF1(+)	EFCGNII			0.0209077
3910	A->G	ORF1(+)	CGNIITP->CGNVITP				0.0208785
3961	C->T	ORF1(+)	WAALHKA						0.0178082
4020	G->A	ORF1(+)	TAYALDV					0.0473084
4029	G->A	ORF1(+)	ALDVLPT						0.0109497	0.0198595
4065	T->C	ORF1(+)	AIHDIFT						0.0159228
4164	T->C	ORF1(+)	DAIFGEE						0.762042	0.981176
4170	A->G	ORF1(+)	IFGEEGL			0.0221267	0.170015
4172	A->G	ORF1(+)	FGEEGLF->FGEGGLF						0.0892855	0.664714
4195	A->G	Intergenic					0.0151193
4229	G->A	ORF2(+)	MDNRITD				0.0689399
4256	C->T	ORF2(+)	TRSGYSR			0.0170963
4316	T->C	ORF2(+)	HAVAGAG			0.0306848
4331	A->G	ORF2(+)	AGKTTLL				0.0522059
4355	T->C	ORF2(+)	EILNTIP						0.0205455
4373	C->T	ORF2(+)	PGVTIHT						0.814364	0.989566
4448	G->A	ORF2(+)	PPCPKKY						0.0108
4450	A->G	ORF2(+)	PCPKKYT->PCPRKYT									0.0215463
4532	C->T	ORF2(+)	ADNLQHT			0.0149386
4568	A->G	ORF2(+)	PHYIKHT->PHYMKHT				0.00970436
4610	G->C	ORF2(+)	TVKTLQS			0.0151902
4611	T->C	ORF2(+)	VKTLQSL					0.0605962
4631	A->G	ORF2(+)	LGYQLEF			0.0256987
4646	C->T	ORF2(+)	EFQHRAD					0.139387
4655	C->T	ORF2(+)	HRADQQD						0.0128571
4715	G->A	ORF2(+)	YGQPITL				0.0661427
4736	C->T	ORF2(+)	DTAAHNL				0.0532637
4830	C->T	ORF2(+)	SSTPLPT->SSTSLPT			0.0102017
4850	C->T	ORF2(+)	TVKDKVG			0.0117236
4943	T->C	ORF2(+)	VASSHGP						0.0382211
4956	T->C	ORF2(+)	GPASSSG->GPAPSSG				0.0204993
4956	T->C	ORF3(+)	MDQPLHL				0.0204993
5000	T->C	ORF3(+)	AYLVLAI->AYLALAI				0.0195382
5001	A->G	ORF3(+)	AYLVLAI									0.0105498
5026	T->C	ORF3(+)	ASALFLY						0.357148	0.156691
5052	T->C	ORF3(+)	LTRNTLP						0.0171326
5077	A->G	ORF3(+)	GDNIHHL->GDNVHHL			0.0130791
5079	C->T	ORF3(+)	GDNIHHL			0.0223283
5148	C->T	ORF3(+)	SPTSSYP						0.00966186
5188	G->A	ORF3(+)	MVIALAT->MVITLAT						0.0108084
5208	C->T	ORF3(+)	TTLFLIT									0.019165
5233	C->T	ORF3(+)	VLNPAPT->VLNSAPT			0.0648814
5257	T->C	ORF3(+)	PRIYAPL->PRIHAPL			0.0266536
5259	T->C	ORF3(+)	PRIYAPL							0.00912444
5336	A->C	ORF4(+)	ILSILIL				0.0898486
5342	A->G	ORF4(+)	SILILGI->SILMLGI			0.0721008
5417	A->G	ORF4(+)	GHTISIR->GHTMSIR			0.0118286
5429	C->A	ORF4(+)	SIRGNCY			0.01012
5435	C->T	ORF4(+)	RGNCYHT						0.0120844
5456	G->A	ORF4(+)	TSS*									0.0103702
5478	T->C	Intergenic					0.0119357
5481	T->C	Intergenic				0.0113106
5492	C->T	Intergenic							0.00940212
5512	A->G	ORF5(+)	SGAGTGT									0.0105875
5573	G->A	ORF5(+)	GGTGGGG->GGTSGGG							0.00982818
5576	G->A	ORF5(+)	GTGGGGT->GTGSGGT				0.0313645
5633	A->T	ORF5(+)	AIFTKDD->AIFSKDD				0.0174441
5692	T->C	ORF5(+)	VPNTKQW				0.098827
5695	G->A	ORF5(+)	PNTKQWI						0.0115409
5752	C->T	ORF5(+)	DANFMKV			0.0210175
5788	C->T	ORF5(+)	LEAFDRG							0.0259577
5826	T->C	ORF5(+)	WDGITEG->WDGTTEG							0.0216083
5832	A->G	ORF5(+)	GITEGVE->GITGGVE					0.0100163
5871	A->G	ORF5(+)	AIKEANC->AIKGANC									0.0126665
5923	C->T	ORF5(+)	KPTFAIR		0.0188957
5974	T->C	ORF5(+)	AKKNVPS							0.0439813
6016	T->C	ORF5(+)	DAFDGLY							0.0104153
6084	T->A	ORF5(+)	IDRMAYA->IDRKAYA					0.0131241
6107	A->C	ORF5(+)	FKTIQIK->FKTLQIK				0.0227904
6127	T->C	ORF5(+)	KIANDQK						0.0255736	0.0413544
6129	A->G	ORF5(+)	IANDQKG->IANGQKG						0.0864045
6146	C->T	ORF5(+)	GFNLNYN->GFNFNYN			0.00952399
6202	T->C	ORF5(+)	PLPALPE						0.0303674
6218	T->C	ORF5(+)	EPTSD*->EPTPD*							0.0104073
6221	G->A	ORF5(+)	PTSD*->PTSN*						0.163695
			No. of SNP	0	3	35	39	9	48	32	0	10
			% of SNP (BaMV genome)	0	0.000471328	0.00549882	0.00612726	0.00141398	0.00754124	0.00502749	0	0.00157109

## Sheet: Table S6. Field 5ʹ UTR mutation
Table S6. Mutations at positions 30, 34, 63, and 82 from filed bamboo samples used in Wang et al (2014)
Bamboo species	Location	No. sequences	Position 30	Position 34	Position 63	Position 82
B. oldhamii Munro	Central Taiwan	53	U (51), A (2)	U	U	C
B. ventricosa McClure	Southern China	86	U	U	U	C
B. vulgaris Schrad. ex J. C. Wendl.	Northern Taiwan	79	U	U	U	U (1), C (78)
B. vulgaris Schrad. ex J. C. Wendl.	India	97	U	U	78 (U), A (18), Δ (1)	C
D. latiflorus Munro	Northern Taiwan	50	U (49), Δ (1)	U (48), C (1), Δ (1)	U	U (3), C (57)
D. latiflorus Munro cv. Mei-nung	Southern Taiwan	35	U	U	U	C
